# Supplementary material for: Differences in the importance of microcephaly, dysmorphism, and epilepsy in the detection of pathogenic CNVs in ID and ASD patients
Source: PeerJ. 2019 Nov 15;7:e7979. doi: 10.7717/peerj.7979 (PMC6859875; doi:10.7717/peerj.7979)
Supplement: Table S1 — *maternal inheritance excluded, **in male case, ADHD –hyperactivity, ID—intellectual disabilities patients, ASD—autism spectrum disorders patients, CNV—copy number variant [file peerj-07-7979-s001.xlsx]

## Sheet: List1
CNV	Chromosome	Inheritance	Group	ID of patients	Start	Stop	Size (kb)	Clinical features
1q21.1 recurrent microduplication	1	de novo	ASD	D1068/11	146476526	147825662	1300	epilepsy
1q21.1 recurrent microduplication		unknown	ID	D626/10	146501348	147752568	1251
Thrombocytopenia Absent Radius Syndrome		pat	ID	D133/14	145372549	145888926	516.377	ADHD, facial dysmorphia, developmental defects of heart and urogenital system
pathogenic loss of 7q33q36	7	unknown	ID	D254/15	136289656	148069342	11779.7	facial dysmorphia, growth defects
Williams-Beuren Syndrome		unknown	ASD	D1277/08	72701018	74143060	1442	facial dysmorphia
Williams-Beuren Syndrome		unknown	ID	D626/10	72722981	74138121	1415
9q subtelomeric deletion syndrome		unknown*	ID	D376/08	140623027	140838033	215	epilepsy, microcephaly
12p13.33 microdeletion Syndrome	12	unknown	ID	D1679/12	1	5168849	5169	facial dysmorphia, microcephaly
pathogenic gain of 14q31.3	14	unknown	ID	D1679/12	86991381	107283504	20292.1	facial dysmorphia, microcephaly
pathogenic loss 14q31.3q32.12		de novo	ID	D1774/17	87390293	92177983	4787.69	facial dysmorphia
pathogenic loss 14q31.3q32.12		de novo	ID	D1775/17	87390293	92177983	4787.69	facial dysmorphia
pathogenic gain 14q31.3q32.12		unknown	ID	D1704/13	91474831	107282437	15808	developmental defects of brain, growth defect
15q13.3 microdeletion syndrome	15	mat	ID	D302/12	30955149	32515681	1561
15q13.3 microdeletion syndrome		unknown	ID	D1344/15	30954726	32899558	1944.83	facial dysmorphia, microcephaly
16p11.2-p12.2 microdeletion syndrome	16	pat	ASD	D731/15	29600878	30177240	576	ADHD
16p11.2 microduplication syndrome		mat	ASD	D737/17	29673954	30332581	658.627	epilepsy
16p11.2 microduplication syndrome		pat	ASD	D767/14	29600878	30177240	576	ADHD, facial dysmorphia
Loss of 17q12	17	unknown	ASD	D56/16	34437481	36244332	1806.85	ADHD, epilepsy, facial dysmorphia
Gain of 17p13.3		unknown	ID	D462/12	880450	1610585	730	facial dysmorphia
17q21.31 recurrent microdeletion syndrome		de novo	ID	D924/07	43675458	44212416	537	epilepsy, facial dysmorphia
NF1-microduplication syndrome		unknown	ID	D540/06, D774/09	26807734	29840418	3032.68	microcephaly, growth defects
20q13.33 microdeletion syndrome	20	unknown	ID	D348/12	61323418	62909908	1586	facial dysmorphia, microcephaly
22q11 deletion syndrome	22	unknown	ID	D731/13	18844632	21068659	2224	ADHD, epilepsy, facial dysmorphia
22q11 deletion syndrome		de novo	ASD	D1981/12	20733667	21460220	727	facial dysmorphia
CNV		Inheritance	Group	ID of patients	Start	Stop	Size (kb)	Clinical features
pathogenic loss of Xq21.1q21.31**	X	mat	ID	D804/06	81324685	86231162	4906	ADHD
pathogenic gain of Xp22.11		unknown	ID	D781/16	23034085	28429500	751.216
pathogenic loss of Xp21.2p21.1		unknown	ID	D1179/09	29698622	34735336	5036	microcephaly
Xp11.22-linked intellectual disability**		de novo	ASD	D1190/16	53449448	53459046	9598	ADHD, macrocephaly
