# Supplementary material for: Differences in the importance of microcephaly, dysmorphism, and epilepsy in the detection of pathogenic CNVs in ID and ASD patients
Source: PeerJ. 2019 Nov 15;7:e7979. doi: 10.7717/peerj.7979 (PMC6859875; doi:10.7717/peerj.7979)
Supplement: Table S2 [file peerj-07-7979-s002.xlsx]

## Sheet: Sheet1
Logistic Regression
Case Processing Summary
Unweighted Casesa		N	Percent
Selected Cases	Included in Analysis	114	100
	Missing Cases	0	0
	Total	114	100
Unselected Cases		0	0
Total		114	100
a. If weight is in effect, see classification table for the total number of cases.
Dependent Variable Encoding
Original Value	Internal Value
0	0
1	1
Block 0: Beginning Block
Classification Tablea,b
Observed			Predicted
			Pathogenic CNV		Percentage Correct
			0	1
Step 0	Pathogenic CNV	0	106	0	100
		1	8	0	0
	Overall Percentage				92.9825
a. Constant is included in the model.
b. The cut value is 0.500
Variables in the Equation
		B	S.E.	Wald	df	Sig.	Exp(B)
Step 0	Constant	-2.584	0.366652	49.6678	1	1.82107e-12	0.0754717
Variables not in the Equation
			Score	df	Sig.
Step 0	Variables	Macrocephaly	2.0544	1	0.151767
		Dysmorphism	11.3631	1	0.000749166
		Epilepsy	12.2519	1	0.00046479
	Overall Statistics		27.0452	3	5.76017e-06
Block 1: Method = Enter
Omnibus Tests of Model Coefficients
		Chi-square	df	Sig.
Step 1	Step	19.8803	3	0.00017972
	Block	19.8803	3	0.00017972
	Model	19.8803	3	0.00017972
Model Summary
Step	-2 Log likelihood	Cox & Snell R Square	Nagelkerke R Square
1	38,053a	0.16003	0.401667
a. Estimation terminated at iteration number 7 because parameter estimates changed by less than 0.001.
Classification Tablea
Observed			Predicted
			Pathogenic CNV		Percentage Correct
			0	1
Step 1	Pathogenic CNV	0	106	0	100
		1	7	1	12.5
	Overall Percentage				93.8596
a. The cut value is 0.500
Variables in the Equation
		B	S.E.	Wald	df	Sig.	Exp(B)
Step 1a	Macrocephaly	3.45703	1.53422	5.07727	1	0.0242414	31.7227
	Dysmorphism	3.38369	1.1747	8.29707	1	0.0039709	29.4795
	Epilepsy	3.69096	1.26011	8.57951	1	0.00339967	40.0834
	Constant	-4.55564	1.0102	20.337	1	6.49343e-06	0.0105077
a. Variable(s) entered in Step 1: Macrocephaly, dysmorphism, epilepsy
