# Supplementary material for: Differences in the importance of microcephaly, dysmorphism, and epilepsy in the detection of pathogenic CNVs in ID and ASD patients
Source: PeerJ. 2019 Nov 15;7:e7979. doi: 10.7717/peerj.7979 (PMC6859875; doi:10.7717/peerj.7979)
Supplement: Supplemental Information 1 [file peerj-07-7979-s003.xls]

## Sheet: Metadata
SERIES
title	Comorbidities - microcephaly, facial dysmorphia and epilepsy - increase the risk of the pathogenic CNV finding in patients with intellectual disability and autism.
summary	CNV are known to be a frequent cause of the autism spectrum disorders (ASD) and intellectual disabilities (ID). However, the clinical heterogeneity of both disorders causes the diagnostic efficacy of CNV analysis to be modest. We conclude that comorbidities such as microcephaly, facial dysmorphia and epilepsy increase the risk of the pathogenic CNV finding in patients with ID and ASD. However, th…
experiment design	204 patients were analyzed by aCGH and MLPA proceadures. Cytoscan HD and GenomeWideSNP_6 (Affymetrix, Santa Clara, CA, USA) were used for CNV analysis of 112 patients with ID (N = 29) and ASD (N = 83) according to the manufacturers’ protocols.
array design	extract protocol	Genomic DNA was extracted from mononuclear cell of peripheral blood using saline method. DNA quality and quantity was assessed using a Nanodrop Spectrophotometer.
	label protocol	As per manufacturer (Affymetrix)
	hybridizations	DNA was restriction digested, PCR amplified, fragmented, labeled and hybridized to each array according to the manufacturer's instructions.
	measurements	The Arrays were then washed using Affymetrix fluidics stations, and scanned using the Gene Chip Scanner 3000 7G.
	data processing	The array image was acquired using Affymetrix GeneChip® Command Console (version 4.0.0.1567G). Copy number values were extracted and converted from CEL files into CYCHP files using Chromosome Analysis Suite software (v.3.3.0.139) in default manner using CYTO2 algorythm v.s. 2.2.0. Reference file was CytoScan HD Array.na33.r2, ChAS Browser was NefAffx Build hg19 (20170803).
	normalization controls	Reference file was CytoScan HD Array.na33.r2
	primary data description	Genotype Call: AA, AB, BB, NC, and NoCall; 'Signal' = Summarized signal
contributor	Capkova Z, Capkova P, Srovnal J, Staffova K
contributor	Capkova Z, Capkova P, Srovnal J, Staffova K
SAMPLES
Sample name	title	CHP file	CEL file	source name	organism	characteristics: tag	molecule	label	description: facial dysmorphia	chip name or GEO platform id
D1567/13	ID patient	SNP08-KT_(GenomeWideSNP_6).CN5.CNCHP	SNP08-KT_(GenomeWideSNP_6).CEL	Peripheral blood	Homo sapiens	M	Genomic DNA	Biotin	no	GenomeWideSNP_6
D1583/13	ID patient	SNP128_(CytoScanHD_Array)(1).cyhd.cychp	SNP128_(CytoScanHD_Array).CEL	Peripheral blood	Homo sapiens	M	Genomic DNA	Biotin	yes	Affymetrix CytoScan HD
D1278/14	ID patient	SNP57_(CytoScanHD_Array).cyhd.cychp	SNP57_(CytoScanHD_Array).CEL	Peripheral blood	Homo sapiens	F	Genomic DNA	Biotin	no	Affymetrix CytoScan HD
D689/14	ID patient	SNP26_(CytoScanHD_Array).cyhd.cychp	SNP26_(CytoScanHD_Array).CEL	Peripheral blood	Homo sapiens	M	Genomic DNA	Biotin	yes	Affymetrix CytoScan HD
D1859/14	ID patient	SNP53_(CytoScanHD_Array).cyhd.cychp	SNP53_(CytoScanHD_Array).CEL	Peripheral blood	Homo sapiens	M	Genomic DNA	Biotin	yes	Affymetrix CytoScan HD
D254/14	ID patient	SNP11-JP_(GenomeWideSNP_6).CN5.CNCHP	SNP11-JP_(GenomeWideSNP_6).CEL	Peripheral blood	Homo sapiens	M	Genomic DNA	Biotin	no	GenomeWideSNP_6
D133/14	ID patient	SNP29_(CytoScanHD_Array).cyhd.cychp	SNP29_(CytoScanHD_Array).CEL	Peripheral blood	Homo sapiens	M	Genomic DNA	Biotin	yes	Affymetrix CytoScan HD
D924/07	ID patient	SNP13_(CytoScanHD_Array)_2.cyhd.cychp	SNP13_(CytoScanHD_Array)_2.CEL	Peripheral blood	Homo sapiens	M	Genomic DNA	Biotin	yes	Affymetrix CytoScan HD
D1940/14	ID patient	SNP60_(CytoScanHD_Array).cyhd.cychp	SNP60_(CytoScanHD_Array).CEL	Peripheral blood	Homo sapiens	M	Genomic DNA	Biotin	no	Affymetrix CytoScan HD
D1939/14	ID patient	SNP 82_(CytoScanHD_Array).cyhd.cychp	SNP 82_(CytoScanHD_Array).CEL	Peripheral blood	Homo sapiens	M	Genomic DNA	Biotin	no	Affymetrix CytoScan HD
D1066/14	ID patient	SNP62_(CytoScanHD_Array).cyhd.cychp	SNP62_(CytoScanHD_Array).CEL	Peripheral blood	Homo sapiens	M	Genomic DNA	Biotin	yes	Affymetrix CytoScan HD
D269/14	ID patient	SNP31_(CytoScanHD_Array).cyhd.cychp	SNP31_(CytoScanHD_Array).CEL	Peripheral blood	Homo sapiens	M	Genomic DNA	Biotin	no	Affymetrix CytoScan HD
D254/15	ID patient	SNP 73_(CytoScanHD_Array).cyhd.cychp	SNP 73_(CytoScanHD_Array).CEL	Peripheral blood	Homo sapiens	M	Genomic DNA	Biotin	yes	Affymetrix CytoScan HD
D1349/15	ID patient	SNP 90_(CytoScanHD_Array).cyhd.cychp	SNP 90_(CytoScanHD_Array).CEL	Peripheral blood	Homo sapiens	F	Genomic DNA	Biotin	yes	Affymetrix CytoScan HD
D726/15	ID patient	SNP 80_(CytoScanHD_Array).cyhd.cychp	SNP 80_(CytoScanHD_Array).CEL	Peripheral blood	Homo sapiens	M	Genomic DNA	Biotin	yes	Affymetrix CytoScan HD
D1690/90	ID patient	SNP96_(CytoScanHD_Array).cyhd.cychp	SNP96_(CytoScanHD_Array).CEL	Peripheral blood	Homo sapiens	F	Genomic DNA	Biotin	no	Affymetrix CytoScan HD
D2/17	ID patient	SNP235 OP_(CytoScanHD_Array).cyhd.cychp	SNP235 OP_(CytoScanHD_Array).CEL	Peripheral blood	Homo sapiens	F	Genomic DNA	Biotin	no	Affymetrix CytoScan HD
D604/17	ID patient	SNP267_(CytoScanHD_Array).cyhd.cychp	SNP267_(CytoScanHD_Array).CEL	Peripheral blood	Homo sapiens	M	Genomic DNA	Biotin	no	Affymetrix CytoScan HD
D332/17	ID patient	SNP266_(CytoScanHD_Array).cyhd.cychp	SNP266_(CytoScanHD_Array).CEL	Peripheral blood	Homo sapiens	M	Genomic DNA	Biotin	no	Affymetrix CytoScan HD
D952/17	ID patient	SNP272_(CytoScanHD_Array).cyhd.cychp	SNP272_(CytoScanHD_Array).CEL	Peripheral blood	Homo sapiens	M	Genomic DNA	Biotin	no	Affymetrix CytoScan HD
D1034/17	ID patient	SNP286_(CytoScanHD_Array).cyhd.cychp	SNP286_(CytoScanHD_Array).CEL	Peripheral blood	Homo sapiens	F	Genomic DNA	Biotin	yes	Affymetrix CytoScan HD
D1279/17	ID patient	SNP300_(CytoScanHD_Array).cyhd.cychp	SNP300_(CytoScanHD_Array).CEL	Peripheral blood	Homo sapiens	M	Genomic DNA	Biotin	no	Affymetrix CytoScan HD
D1656/17	ID patient	SNP336_(CytoScanHD_Array).cyhd.cychp	SNP336_(CytoScanHD_Array).CEL	Peripheral blood	Homo sapiens	F	Genomic DNA	Biotin	no	Affymetrix CytoScan HD
D1774/17	ID patient	SNP324_(CytoScanHD_Array).cyhd.cychp	SNP324_(CytoScanHD_Array).CEL	Peripheral blood	Homo sapiens	F	Genomic DNA	Biotin	yes	Affymetrix CytoScan HD
D1775/18	ID patient	SNP325_(CytoScanHD_Array).cyhd.cychp	SNP325_(CytoScanHD_Array).CEL	Peripheral blood	Homo sapiens	F	Genomic DNA	Biotin	yes	Affymetrix CytoScan HD
D1848/17	ID patient	SNP359_(CytoScanHD_Array).cyhd.cychp	SNP359_(CytoScanHD_Array).CEL	Peripheral blood	Homo sapiens	F	Genomic DNA	Biotin	yes	Affymetrix CytoScan HD
D1137/18	ID patient	SNP401_(CytoScanHD_Array).cyhd.cychp	SNP401_(CytoScanHD_Array).CEL	Peripheral blood	Homo sapiens	M	Genomic DNA	Biotin	no	Affymetrix CytoScan HD
D1474/15	ID patient	SNP197_(CytoScanHD_Array).cyhd.cychp	SNP197_(CytoScanHD_Array).CEL	Peripheral blood	Homo sapiens	F	Genomic DNA	Biotin	no	Affymetrix CytoScan HD
D781/16	ID patient	SNP191_(CytoScanHD_Array).cyhd.cychp	SNP191_(CytoScanHD_Array).CEL	Peripheral blood	Homo sapiens	F	Genomic DNA	Biotin	no	Affymetrix CytoScan HD
D1938/14	ASD patient	SNP145_(CytoScanHD_Array).cyhd.cychp	SNP145_(CytoScanHD_Array).CEL	Peripheral blood	Homo sapiens	M	Genomic DNA	Biotin	no	Affymetrix CytoScan HD
D1993/14	ASD patient	SNP59_(CytoScanHD_Array).cyhd.cychp	SNP59_(CytoScanHD_Array).CEL	Peripheral blood	Homo sapiens	M	Genomic DNA	Biotin	no	Affymetrix CytoScan HD
D1845/14	ASD patient	SNP54_(CytoScanHD_Array)(1).cyhd.cychp	SNP54_(CytoScanHD_Array)(1).CEL	Peripheral blood	Homo sapiens	F	Genomic DNA	Biotin	no	Affymetrix CytoScan HD
D1808/14	ASD patient	SNP217_(CytoScanHD_Array).cyhd.cychp	SNP217_(CytoScanHD_Array).CEL	Peripheral blood	Homo sapiens	M	Genomic DNA	Biotin	no	Affymetrix CytoScan HD
D120/14	ASD patient	SNP198_(CytoScanHD_Array).cyhd.cychp	SNP198_(CytoScanHD_Array).CEL	Peripheral blood	Homo sapiens	F	Genomic DNA	Biotin	no	Affymetrix CytoScan HD
D1721/14	ASD patient	SNP188_(CytoScanHD_Array).cyhd.cychp	SNP188_(CytoScanHD_Array).CEL	Peripheral blood	Homo sapiens	M	Genomic DNA	Biotin	no	Affymetrix CytoScan HD
D1647/14	ASD patient	SNP187_(CytoScanHD_Array).cyhd.cychp	SNP187_(CytoScanHD_Array).CEL	Peripheral blood	Homo sapiens	M	Genomic DNA	Biotin	no	Affymetrix CytoScan HD
D1611/14	ASD patient	SNP216_(CytoScanHD_Array).cyhd.cychp	SNP216_(CytoScanHD_Array).CEL	Peripheral blood	Homo sapiens	M	Genomic DNA	Biotin	yes	Affymetrix CytoScan HD
D1522/14	ASD patient	SNP184_(CytoScanHD_Array).cyhd.cychp	SNP184_(CytoScanHD_Array).CEL	Peripheral blood	Homo sapiens	M	Genomic DNA	Biotin	no	Affymetrix CytoScan HD
D1471/14	ASD patient	SNP146_(CytoScanHD_Array).cyhd.cychp	SNP146_(CytoScanHD_Array).CEL	Peripheral blood	Homo sapiens	M	Genomic DNA	Biotin	no	Affymetrix CytoScan HD
D1319/14	ASD patient	SNP205_(CytoScanHD_Array).cyhd.cychp	SNP205_(CytoScanHD_Array).CEL	Peripheral blood	Homo sapiens	M	Genomic DNA	Biotin	no	Affymetrix CytoScan HD
D767/14	ASD patient	SNP24_(CytoScanHD_Array).cyhd.cychp	SNP24_(CytoScanHD_Array).CEL	Peripheral blood	Homo sapiens	M	Genomic DNA	Biotin	yes	Affymetrix CytoScan HD
D1196/14	ASD patient	SNP144_(CytoScanHD_Array).cyhd.cychp	SNP144_(CytoScanHD_Array).CEL	Peripheral blood	Homo sapiens	F	Genomic DNA	Biotin	no	Affymetrix CytoScan HD
D1018/14	ASD patient	SNP181_(CytoScanHD_Array).cyhd.cychp	SNP181_(CytoScanHD_Array).CEL	Peripheral blood	Homo sapiens	M	Genomic DNA	Biotin	no	Affymetrix CytoScan HD
D546/14	ASD patient	SNP65_(CytoScanHD_Array).cyhd.cychp	SNP65_(CytoScanHD_Array).CEL	Peripheral blood	Homo sapiens	F	Genomic DNA	Biotin	no	Affymetrix CytoScan HD
D2121/13	ASD patient	SNP10-VE_(GenomeWideSNP_6).CN5.CNCHP	SNP10-VE_(GenomeWideSNP_6).CEL	Peripheral blood	Homo sapiens	F	Genomic DNA	Biotin	no	GenomeWideSNP_6
D684/13	ASD patient	SNP178_(CytoScanHD_Array).cyhd.cychp	SNP178_(CytoScanHD_Array).CEL	Peripheral blood	Homo sapiens	M	Genomic DNA	Biotin	no	Affymetrix CytoScan HD
D1365/13	ASD patient	SNP09-KD_(GenomeWideSNP_6).CN5.CNCHP	SNP09-KD_(GenomeWideSNP_6).CEL	Peripheral blood	Homo sapiens	M	Genomic DNA	Biotin	yes	GenomeWideSNP_6
D467/11	ASD patient	SNP206_(CytoScanHD_Array).cyhd.cychp	SNP206_(CytoScanHD_Array).CEL	Peripheral blood	Homo sapiens	M	Genomic DNA	Biotin	no	Affymetrix CytoScan HD
D953/10	ASD patient	SNP172_(CytoScanHD_Array).cyhd.cychp	SNP172_(CytoScanHD_Array).CEL	Peripheral blood	Homo sapiens	M	Genomic DNA	Biotin	no	Affymetrix CytoScan HD
D443/12	ASD patient	SNP174_(CytoScanHD_Array).cyhd.cychp	SNP174_(CytoScanHD_Array).CEL	Peripheral blood	Homo sapiens	M	Genomic DNA	Biotin	no	Affymetrix CytoScan HD
D82/12	ASD patient	SNP173_(CytoScanHD_Array).cyhd.cychp	SNP173_(CytoScanHD_Array).CEL	Peripheral blood	Homo sapiens	M	Genomic DNA	Biotin	no	Affymetrix CytoScan HD
D1743/12	ASD patient	SNP175_(CytoScanHD_Array).cyhd.cychp	SNP175_(CytoScanHD_Array).CEL	Peripheral blood	Homo sapiens	M	Genomic DNA	Biotin	no	Affymetrix CytoScan HD
D406/15	ASD patient	SNP164_(CytoScanHD_Array).cyhd.cychp	SNP164_(CytoScanHD_Array).CEL	Peripheral blood	Homo sapiens	F	Genomic DNA	Biotin	no	Affymetrix CytoScan HD
D405/15	ASD patient	SNP163_(CytoScanHD_Array).cyhd.cychp	SNP163_(CytoScanHD_Array).CEL	Peripheral blood	Homo sapiens	M	Genomic DNA	Biotin	no	Affymetrix CytoScan HD
D768/14	ASD patient	SNP16_(CytoScanHD_Array).cyhd.cychp	SNP16_(CytoScanHD_Array).CEL	Peripheral blood	Homo sapiens	F	Genomic DNA	Biotin	no	Affymetrix CytoScan HD
D731/15	ASD patient	SNP201_(CytoScanHD_Array).cyhd.cychp	SNP201_(CytoScanHD_Array).CEL	Peripheral blood	Homo sapiens	M	Genomic DNA	Biotin	no	Affymetrix CytoScan HD
D835/15	ASD patient	SNP124_(CytoScanHD_Array).cyhd.cychp	SNP124_(CytoScanHD_Array).CEL	Peripheral blood	Homo sapiens	M	Genomic DNA	Biotin	no	Affymetrix CytoScan HD
D836/15	ASD patient	SNP125_(CytoScanHD_Array).cyhd.cychp	SNP125_(CytoScanHD_Array).CEL	Peripheral blood	Homo sapiens	F	Genomic DNA	Biotin	no	Affymetrix CytoScan HD
D801/15	ASD patient	SNP165_(CytoScanHD_Array).cyhd.cychp	SNP165_(CytoScanHD_Array).CEL	Peripheral blood	Homo sapiens	F	Genomic DNA	Biotin	no	Affymetrix CytoScan HD
D924/15	ASD patient	SNP154_(CytoScanHD_Array).cyhd.cychp	SNP154_(CytoScanHD_Array).CEL	Peripheral blood	Homo sapiens	M	Genomic DNA	Biotin	no	Affymetrix CytoScan HD
D952/15	ASD patient	SNP110_(CytoScanHD_Array).cyhd.cychp	SNP110_(CytoScanHD_Array).CEL	Peripheral blood	Homo sapiens	F	Genomic DNA	Biotin	no	Affymetrix CytoScan HD
D940/15	ASD patient	SNP193_(CytoScanHD_Array).cyhd.cychp	SNP193_(CytoScanHD_Array).CEL	Peripheral blood	Homo sapiens	F	Genomic DNA	Biotin	no	Affymetrix CytoScan HD
D1650/14	ASD patient	SNP46_(CytoScanHD_Array).cyhd.cychp	SNP46_(CytoScanHD_Array).CEL	Peripheral blood	Homo sapiens	M	Genomic DNA	Biotin	no	Affymetrix CytoScan HD
D1059/15	ASD patient	SNP204_(CytoScanHD_Array)_3.cyhd.cychp	SNP204_(CytoScanHD_Array)_3.CEL	Peripheral blood	Homo sapiens	F	Genomic DNA	Biotin	no	Affymetrix CytoScan HD
D1069/15	ASD patient	SNP203_(CytoScanHD_Array)_2.cyhd.cychp	SNP203_(CytoScanHD_Array)_2.CEL	Peripheral blood	Homo sapiens	M	Genomic DNA	Biotin	no	Affymetrix CytoScan HD
D1194/15	ASD patient	SNP147_(CytoScanHD_Array).cyhd.cychp	SNP147_(CytoScanHD_Array).CEL	Peripheral blood	Homo sapiens	F	Genomic DNA	Biotin	no	Affymetrix CytoScan HD
D1222/15	ASD patient	SNP152_(CytoScanHD_Array).cyhd.cychp	SNP152_(CytoScanHD_Array).CEL	Peripheral blood	Homo sapiens	M	Genomic DNA	Biotin	no	Affymetrix CytoScan HD
D1293/15	ASD patient	SNP104_(CytoScanHD_Array).cyhd.cychp	SNP104_(CytoScanHD_Array).CEL	Peripheral blood	Homo sapiens	M	Genomic DNA	Biotin	no	Affymetrix CytoScan HD
D1295/15	ASD patient	SNP111_(CytoScanHD_Array).cyhd.cychp	SNP111_(CytoScanHD_Array).CEL	Peripheral blood	Homo sapiens	M	Genomic DNA	Biotin	no	Affymetrix CytoScan HD
D1300/15	ASD patient	SNP150_(CytoScanHD_Array).cyhd.cychp	SNP150_(CytoScanHD_Array).CEL	Peripheral blood	Homo sapiens	M	Genomic DNA	Biotin	no	Affymetrix CytoScan HD
D1377/15	ASD patient	SNP166_(CytoScanHD_Array).cyhd.cychp	SNP166_(CytoScanHD_Array).CEL	Peripheral blood	Homo sapiens	M	Genomic DNA	Biotin	no	Affymetrix CytoScan HD
D1468/15	ASD patient	SNP196_(CytoScanHD_Array)_2.cyhd.cychp	SNP196_(CytoScanHD_Array)_2.CEL	Peripheral blood	Homo sapiens	F	Genomic DNA	Biotin	no	Affymetrix CytoScan HD
D1/16	ASD patient	SNP115_(CytoScanHD_Array).cyhd.cychp	SNP115_(CytoScanHD_Array).CEL	Peripheral blood	Homo sapiens	M	Genomic DNA	Biotin	no	Affymetrix CytoScan HD
D101/16	ASD patient	SNP141_(CytoScanHD_Array).cyhd.cychp	SNP141_(CytoScanHD_Array).CEL	Peripheral blood	Homo sapiens	M	Genomic DNA	Biotin	yes	Affymetrix CytoScan HD
D121/16	ASD patient	SNP148_(CytoScanHD_Array).cyhd.cychp	SNP148_(CytoScanHD_Array).CEL	Peripheral blood	Homo sapiens	M	Genomic DNA	Biotin	yes	Affymetrix CytoScan HD
D10/16	ASD patient	SNP167_(CytoScanHD_Array).cyhd.cychp	SNP167_(CytoScanHD_Array).CEL	Peripheral blood	Homo sapiens	M	Genomic DNA	Biotin	no	Affymetrix CytoScan HD
D349/16	ASD patient	SNP168_(CytoScanHD_Array).cyhd.cychp	SNP168_(CytoScanHD_Array).CEL	Peripheral blood	Homo sapiens	M	Genomic DNA	Biotin	no	Affymetrix CytoScan HD
D370/16	ASD patient	SNP213_(CytoScanHD_Array).cyhd.cychp	SNP213_(CytoScanHD_Array).CEL	Peripheral blood	Homo sapiens	M	Genomic DNA	Biotin	no	Affymetrix CytoScan HD
D407/16	ASD patient	SNP155_(CytoScanHD_Array).cyhd.cychp	SNP155_(CytoScanHD_Array).CEL	Peripheral blood	Homo sapiens	M	Genomic DNA	Biotin	no	Affymetrix CytoScan HD
D538/16	ASD patient	SNP169_(CytoScanHD_Array).cyhd.cychp	SNP169_(CytoScanHD_Array).CEL	Peripheral blood	Homo sapiens	F	Genomic DNA	Biotin	no	Affymetrix CytoScan HD
D1320/14	ASD patient	SNP136_(CytoScanHD_Array).cyhd.cychp	SNP136_(CytoScanHD_Array).CEL	Peripheral blood	Homo sapiens	M	Genomic DNA	Biotin	no	Affymetrix CytoScan HD
D1277/08	ASD patient	SNP83_(CytoScanHD_Array).cyhd.cychp	SNP83_(CytoScanHD_Array).CEL	Peripheral blood	Homo sapiens	M	Genomic DNA	Biotin	yes	Affymetrix CytoScan HD
D1873/16	ASD patient	SNP243_(CytoScanHD_Array).cyhd.cychp	SNP243_(CytoScanHD_Array).CEL	Peripheral blood	Homo sapiens	F	Genomic DNA	Biotin	no	Affymetrix CytoScan HD
D140/17	ASD patient	SNP245_(CytoScanHD_Array).cyhd.cychp	SNP245_(CytoScanHD_Array).CEL	Peripheral blood	Homo sapiens	M	Genomic DNA	Biotin	no	Affymetrix CytoScan HD
D377/17	ASD patient	SNP298_(CytoScanHD_Array).cyhd.cychp	SNP298_(CytoScanHD_Array).CEL	Peripheral blood	Homo sapiens	M	Genomic DNA	Biotin	no	Affymetrix CytoScan HD
D1814/16	ASD patient	SNP323_(CytoScanHD_Array).cyhd.cychp	SNP323_(CytoScanHD_Array).CEL	Peripheral blood	Homo sapiens	F	Genomic DNA	Biotin	no	Affymetrix CytoScan HD
D840/15	ASD patient	SNP223_(CytoScanHD_Array).cyhd.cychp	SNP223_(CytoScanHD_Array).CEL	Peripheral blood	Homo sapiens	M	Genomic DNA	Biotin	no	Affymetrix CytoScan HD
D1869/17	ASD patient	SNP345_(CytoScanHD_Array).cyhd.cychp	SNP345_(CytoScanHD_Array).CEL	Peripheral blood	Homo sapiens	M	Genomic DNA	Biotin	no	Affymetrix CytoScan HD
D241/18	ASD patient	SNP376_(CytoScanHD_Array).cyhd.cychp	SNP376_(CytoScanHD_Array).CEL	Peripheral blood	Homo sapiens	M	Genomic DNA	Biotin	no	Affymetrix CytoScan HD
D831/18	ASD patient	SNP388_(CytoScanHD_Array)_2.cyhd.cychp	SNP388_(CytoScanHD_Array)_2.CEL	Peripheral blood	Homo sapiens	F	Genomic DNA	Biotin	no	Affymetrix CytoScan HD
D938/18	ASD patient	SNP399_(CytoScanHD_Array).cyhd.cychp	SNP399_(CytoScanHD_Array).CEL	Peripheral blood	Homo sapiens	F	Genomic DNA	Biotin	no	Affymetrix CytoScan HD
D854/14	ASD patient	SNP33_(CytoScanHD_Array).cyhd.cychp	SNP33_(CytoScanHD_Array).CEL	Peripheral blood	Homo sapiens	M	Genomic DNA	Biotin	no	Affymetrix CytoScan HD
D1583/17	ASD patient	SNP330_(CytoScanHD_Array).cyhd.cychp	SNP330_(CytoScanHD_Array).CEL	Peripheral blood	Homo sapiens	M	Genomic DNA	Biotin	no	Affymetrix CytoScan HD
D1739/17	ASD patient	SNP331_(CytoScanHD_Array).cyhd.cychp	SNP331_(CytoScanHD_Array).CEL	Peripheral blood	Homo sapiens	F	Genomic DNA	Biotin	no	Affymetrix CytoScan HD
D1374/17	ASD patient	SNP301_(CytoScanHD_Array).cyhd.cychp	SNP301_(CytoScanHD_Array).CEL	Peripheral blood	Homo sapiens	F	Genomic DNA	Biotin	no	Affymetrix CytoScan HD
D56/16	ASD patient	SNP112_(CytoScanHD_Array).cyhd.cychp	SNP112_(CytoScanHD_Array).CEL	Peripheral blood	Homo sapiens	M	Genomic DNA	Biotin	yes	Affymetrix CytoScan HD
D970/14	ASD patient	SNP200_(CytoScanHD_Array).cyhd.cychp	SNP200_(CytoScanHD_Array).CEL	Peripheral blood	Homo sapiens	F	Genomic DNA	Biotin	no	Affymetrix CytoScan HD
D981/14	ASD patient	SNP32_(CytoScanHD_Array).cyhd.cychp	SNP32_(CytoScanHD_Array).CEL	Peripheral blood	Homo sapiens	F	Genomic DNA	Biotin	no	Affymetrix CytoScan HD
D982/14	ASD patient	SNP180_(CytoScanHD_Array).cyhd.cychp	SNP180_(CytoScanHD_Array).CEL	Peripheral blood	Homo sapiens	M	Genomic DNA	Biotin	no	Affymetrix CytoScan HD
D577/15	ASD patient	SNP199_(CytoScanHD_Array).cyhd.cychp	SNP199_(CytoScanHD_Array).CEL	Peripheral blood	Homo sapiens	F	Genomic DNA	Biotin	no	Affymetrix CytoScan HD
D579/15	ASD patient	SNP192_(CytoScanHD_Array).cyhd.cychp	SNP192_(CytoScanHD_Array).CEL	Peripheral blood	Homo sapiens	M	Genomic DNA	Biotin	no	Affymetrix CytoScan HD
D593/15	ASD patient	SNP194_(CytoScanHD_Array).cyhd.cychp	SNP194_(CytoScanHD_Array).CEL	Peripheral blood	Homo sapiens	M	Genomic DNA	Biotin	no	Affymetrix CytoScan HD
D1273/15	ASD patient	SNP133_(CytoScanHD_Array).cyhd.cychp	SNP133_(CytoScanHD_Array).CEL	Peripheral blood	Homo sapiens	M	Genomic DNA	Biotin	no	Affymetrix CytoScan HD
D1274/15	ASD patient	SNP94_(CytoScanHD_Array).cyhd.cychp	SNP94_(CytoScanHD_Array).CEL	Peripheral blood	Homo sapiens	M	Genomic DNA	Biotin	no	Affymetrix CytoScan HD
D1410/15	ASD patient	SNP195_(CytoScanHD_Array).cyhd.cychp	SNP195_(CytoScanHD_Array).CEL	Peripheral blood	Homo sapiens	M	Genomic DNA	Biotin	no	Affymetrix CytoScan HD
D1614/15	ASD patient	SNP149_(CytoScanHD_Array).cyhd.cychp	SNP149_(CytoScanHD_Array).CEL	Peripheral blood	Homo sapiens	M	Genomic DNA	Biotin	no	Affymetrix CytoScan HD
D129/16	ASD patient	SNP131_(CytoScanHD_Array).cyhd.cychp	SNP131_(CytoScanHD_Array).CEL	Peripheral blood	Homo sapiens	M	Genomic DNA	Biotin	no	Affymetrix CytoScan HD
D308/17	ASD patient	SNP252_(CytoScanHD_Array).cyhd.cychp	SNP252_(CytoScanHD_Array).CEL	Peripheral blood	Homo sapiens	M	Genomic DNA	Biotin	no	Affymetrix CytoScan HD
D1886/17	ASD patient	SNP349_(CytoScanHD_Array).cyhd.cychp	SNP349_(CytoScanHD_Array).CEL	Peripheral blood	Homo sapiens	F	Genomic DNA	Biotin	no	Affymetrix CytoScan HD
D188/18	ASD patient	SNP364_(CytoScanHD_Array).cyhd.cychp	SNP364_(CytoScanHD_Array).CEL	Peripheral blood	Homo sapiens	F	Genomic DNA	Biotin	no	Affymetrix CytoScan HD
D869/18	ASD patient	SNP398_(CytoScanHD_Array).cyhd.cychp	SNP398_(CytoScanHD_Array).CEL	Peripheral blood	Homo sapiens	M	Genomic DNA	Biotin	no	Affymetrix CytoScan HD
D1096/18	ASD patient	SNP397_(CytoScanHD_Array).cyhd.cychp	SNP397_(CytoScanHD_Array).CEL	Peripheral blood	Homo sapiens	M	Genomic DNA	Biotin	no	Affymetrix CytoScan HD
